# Supplementary material for: Flexible PVDF sensors for bruxism bite force measurement: A redefined instrumental approach
Source: PLoS One. 2025 Aug 21;20(8):e0330422. doi: 10.1371/journal.pone.0330422 (PMC12370117; doi:10.1371/journal.pone.0330422)
Supplement: S1 File — (XLSX) [file pone.0330422.s001.xlsx]

## Sheet: Sensors A,B
Force_[kg]	SensorA _Test1_[kHz]	SensorA_Test2_[kHz]	SensorA_Test3_[kHz]	SensorA_Average_[kHz]	SensorA_Std_Dev	SensorA_Capacitance_[pF]	Pronostic_SensorA_[kHz]	SensorA_Residuals	SensorB_Test1_[kHz]	SensorB_Test2_[kHz]	SensorB_Test3_[kHz]	SensorB_Average_[kHz]	SensorB_Std_Dev	SensorB_Capacitance_[pF]	Pronostic_SensorB_[kHz]	SensorB_Residuals
0	3.701	3.347	3.327	3.458	0.210393	23.1348	3.35621	0.101791	4.992	4.922	4.892	4.935	0.051316	16.2107	4.93181	0.00319164
2	3.623	3.335	3.31	3.423	0.173943	23.3713	3.34779	0.0752063	5.055	4.909	4.876	4.946	0.0952593	16.1747	4.92099	0.0250077
4	3.523	3.32	3.289	3.377	0.1271	23.6897	3.33938	0.0376216	4.87	4.893	4.932	4.898	0.0313422	16.3332	4.91018	-0.0121763
6	3.469	3.304	3.304	3.359	0.0952628	23.8166	3.33096	0.0280369	4.84	4.883	4.85	4.858	0.0225019	16.4677	4.89936	-0.0413603
8	3.455	3.279	3.32	3.351	0.0920887	23.8735	3.32255	0.0284523	5.002	4.909	4.889	4.933	0.060302	16.2173	4.88854	0.0444557
10	3.441	3.257	3.356	3.351	0.0920887	23.8735	3.31413	0.0368676	5.01	4.883	4.873	4.922	0.0763741	16.2536	4.87773	0.0442718
12	3.436	3.219	3.291	3.315	0.110528	24.1327	3.30572	0.00928293	4.885	4.856	4.862	4.868	0.015308	16.4339	4.86691	0.0010878
14	3.4	3.195	3.285	3.293	0.102754	24.294	3.2973	-0.00430174	4.848	4.829	4.848	4.842	0.0109697	16.5221	4.8561	-0.0140962
16	3.171	3.164	3.247	3.194	0.0460326	25.047	3.28889	-0.0948864	4.793	4.805	4.805	4.801	0.0069282	16.6632	4.84528	-0.0442801
18	3.202	3.158	3.251	3.204	0.0465224	24.9688	3.28047	-0.0764711	4.807	4.79	4.722	4.773	0.0449778	16.7609	4.83446	-0.0614641
20	3.36	3.151	3.228	3.246	0.105699	24.6457	3.27206	-0.0260557	5	4.776	4.652	4.809	0.176378	16.6355	4.82365	-0.0146481
22	3.362	3.143	3.234	3.246	0.11002	24.6457	3.26364	-0.0176404	4.994	4.755	4.879	4.876	0.119528	16.4069	4.81283	0.0631679
24	3.354	3.137	3.233	3.241	0.10874	24.6837	3.25523	-0.0142251	4.99	4.737	4.759	4.828	0.140151	16.57	4.80202	0.025984
26	3.136	3.132	3.211	3.16	0.0445009	25.3165	3.24681	-0.0868098	4.727	4.72	4.768	4.738	0.0259294	16.8848	4.7912	-0.0532
28	3.125	3.125	3.209	3.153	0.0484974	25.3727	3.23839	-0.0853944	4.952	4.708	4.757	4.806	0.129075	16.6459	4.78038	0.025616
30	3.118	3.119	3.185	3.141	0.038397	25.4696	3.22998	-0.0889791	4.724	4.695	4.744	4.721	0.0246374	16.9456	4.76957	-0.0485679
32	3.287	3.173	3.278	3.246	0.0633798	24.6457	3.22156	0.0244362	4.888	4.805	4.748	4.814	0.0704012	16.6182	4.75875	0.0552481
34	3.267	3.173	3.278	3.24	0.057709	24.6914	3.21315	0.0268516	4.797	4.68	4.753	4.743	0.059096	16.867	4.74794	-0.00493589
36	3.233	3.162	3.01	3.135	0.113925	25.5183	3.20473	-0.0697331	4.707	4.67	4.75	4.709	0.0400375	16.9887	4.73712	-0.0281199
38	3.114	3.166	3.137	3.139	0.0260576	25.4858	3.19632	-0.0573178	4.666	4.652	4.731	4.683	0.0421545	17.0831	4.7263	-0.0433038
40	3.218	3.1	3.152	3.157	0.0591383	25.3405	3.1879	-0.0309024	4.785	4.638	4.712	4.712	0.0735006	16.9779	4.71549	-0.0034878
42	3.195	3.143	3.195	3.177	0.0300222	25.181	3.17949	-0.00248711	4.777	4.757	4.72	4.751	0.0289194	16.8386	4.70467	0.0463282
44	3.207	3.173	3.204	3.195	0.0188237	25.0391	3.17107	0.0239282	4.769	4.76	4.727	4.752	0.0221133	16.835	4.69386	0.0581443
46	3.201	3.194	3.204	3.2	0.0051316	25	3.16266	0.0373436	4.757	4.622	4.672	4.684	0.068252	17.0794	4.68304	0.000960279
48	3.194	3.167	3.182	3.181	0.0135277	25.1493	3.15424	0.0267589	4.742	4.629	4.583	4.651	0.0818189	17.2006	4.67222	-0.0212237
50	3.187	3.232	3.145	3.188	0.0435086	25.0941	3.14583	0.0421742	4.726	4.638	4.673	4.679	0.0443058	17.0977	4.66141	0.0175923
52	3.188	3.109	3.173	3.157	0.0419563	25.3405	3.13741	0.0195895	4.7	4.615	4.562	4.625	0.0696156	17.2973	4.65059	-0.0255916
54	3.177	3.143	3.234	3.185	0.0459819	25.1177	3.129	0.0560049	4.67	4.585	4.608	4.621	0.0439659	17.3123	4.63978	-0.0187756
56	3.173	3.083	3.132	3.129	0.0450592	25.5673	3.12058	0.00842021	4.648	4.571	4.635	4.618	0.0412189	17.3235	4.62896	-0.0109596
58	3.17	3.081	3.125	3.125	0.0445009	25.6	3.11216	0.0128355	4.633	4.565	4.627	4.608	0.0376475	17.3611	4.61814	-0.0101436
60	3.135	3.081	3.138	3.118	0.032078	25.6575	3.10375	0.0142509	4.621	4.558	4.617	4.599	0.0352751	17.3951	4.60733	-0.00832753
62	3.15	3.077	3.131	3.119	0.0378726	25.6492	3.09533	0.0236662	4.635	4.555	4.608	4.599	0.0406981	17.3951	4.59651	0.0024885
64	3.027	3.075	3.104	3.069	0.0388887	26.0671	3.08692	-0.0179185	4.663	4.552	4.599	4.605	0.0557165	17.3724	4.5857	0.0193045
66	3.163	3.072	3.095	3.11	0.0473181	25.7235	3.0785	0.0314969	4.654	4.647	4.585	4.629	0.0379781	17.2824	4.57488	0.0541206
68	3.126	3.086	3.117	3.11	0.0209841	25.7235	3.07009	0.0399122	4.645	4.543	4.571	4.586	0.0527004	17.4444	4.56406	0.0219366
70	3.153	3.069	3.077	3.1	0.0463609	25.8065	3.06167	0.0383275	4.634	4.538	4.558	4.577	0.0506491	17.4787	4.55325	0.0237526
72	3.038	3.034	3.046	3.039	0.0061101	26.3244	3.05326	-0.0142571	4.611	4.536	4.529	4.559	0.0454569	17.5477	4.54243	0.0165686
74	2.995	3.102	2.987	3.028	0.0642106	26.4201	3.04484	-0.0168418	4.6	4.5	4.499	4.533	0.0580259	17.6484	4.53162	0.00138467
76	3.069	2.995	3.086	3.05	0.0483839	26.2295	3.03643	0.0135735	4.479	4.526	4.48	4.495	0.0268514	17.7976	4.5208	-0.0257993
78	3.005	2.994	3	3	0.00550757	26.6667	3.02801	-0.0280111	4.502	4.499	4.46	4.487	0.0234307	17.8293	4.50998	-0.0229833
80	2.994	3.027	2.965	2.995	0.0310215	26.7112	3.0196	-0.0245958	4.457	4.481	4.448	4.462	0.0170587	17.9292	4.49917	-0.0371672
