# Supplementary material for: Flexible PVDF sensors for bruxism bite force measurement: A redefined instrumental approach
Source: PLoS One. 2025 Aug 21;20(8):e0330422. doi: 10.1371/journal.pone.0330422 (PMC12370117; doi:10.1371/journal.pone.0330422)
Supplement: S2 File — (XLSX) [file pone.0330422.s002.xlsx]

## Sheet: Sensors A,B
Force [kg]	SensorA_Test1_[kHz]	SensorA_Test2_[kHz]	SensorA_Test2_[kHz]	SensorA_Average_[kHz]	SensorA_Std_Dev	SensorA_Capacitance_[pF]	Pronostic_SensorA_[kHz]	SensorA_Residuals	SensorA_Capacitance_[pF]	SensorB_Test1_[kHz]	SensorB_Test2_[kHz]	SensorB_Test3_[kHz]	SensorB_Average_[kHz]	SensorB_Std_Dev	SensorB_Capacitance_[pF]	Pronostic_SensorB_[kHz]	SensorB_Residuals
0	3.327	3.359	3.382	3.356	0.0276225	23.8379	2.86202	0.493978	23.8379	5.003	4.99	4.911	4.968	0.0497896	16.1031	3.98754	0.980462
2	2.77	2.746	2.79	2.769	0.0220303	28.8913	2.84466	-0.0756593	28.8913	3.89	3.876	3.929	3.898	0.0274651	20.5233	3.93058	-0.0325769
4	2.676	2.701	2.681	2.686	0.0132288	29.7841	2.8273	-0.141297	29.7841	3.625	3.657	3.437	3.573	0.118861	22.3901	3.87362	-0.300615
6	2.698	2.635	2.65	2.661	0.032909	30.0639	2.80993	-0.148934	30.0639	3.579	3.636	3.402	3.539	0.12202	22.6053	3.81665	-0.277654
8	2.694	2.697	2.704	2.698	0.0051316	29.6516	2.79257	-0.0945714	29.6516	3.533	3.415	3.636	3.528	0.110585	22.6757	3.75969	-0.231692
10	2.616	2.657	2.62	2.631	0.0226053	30.4067	2.77521	-0.144209	30.4067	3.579	3.594	3.619	3.597	0.0202073	22.2408	3.70273	-0.105731
12	2.644	2.702	2.65	2.665	0.0318957	30.0188	2.75785	-0.0928462	30.0188	3.725	3.51	3.541	3.529	0.11622	22.6693	3.64577	-0.116769
14	2.705	2.699	2.658	2.687	0.0255799	29.773	2.74048	-0.0534835	29.773	3.438	3.393	3.431	3.421	0.0242143	23.385	3.58881	-0.167808
16	2.694	2.73	2.722	2.715	0.0189033	29.4659	2.72312	-0.00812088	29.4659	3.519	3.14	3.159	3.133	0.213542	25.5346	3.53185	-0.398846
18	2.708	2.759	2.762	2.743	0.030348	29.1651	2.70576	0.0372418	29.1651	3.6	3.17	3.335	3.156	0.216929	25.3485	3.47488	-0.318885
20	2.722	2.705	2.791	2.739	0.0455448	29.2077	2.6884	0.0506044	29.2077	3.681	3.58	3.574	3.612	0.0601193	22.1484	3.41792	0.194077
22	2.719	2.724	2.775	2.739	0.0309892	29.2077	2.67103	0.067967	29.2077	3.698	3.765	3.806	3.756	0.0545191	21.2993	3.36096	0.395038
24	2.728	2.77	2.791	2.763	0.032078	28.954	2.65367	0.10933	28.954	3.692	3.692	3.672	3.685	0.011547	21.7096	3.304	0.381
